# Supplementary material for: The interferon-inducible GTPase MxB promotes capsid disassembly and genome release of herpesviruses
Source: eLife. 2022 Apr 27;11:e76804. doi: 10.7554/eLife.76804 (PMC9150894; doi:10.7554/eLife.76804)
Supplement: Figure 7—figure supplement 1—source data 1. [file elife-76804-fig7-figsupp1-data1.zip]

Archive with 4 entries (4 files):
- Figure 7-supplement 1-source data 1.tif
- Figure 7-supplement 1-source data 1-exposure adjusted.tif
- Figure 7-supplement 1-source data 2.TIF
- Figure 7-supplement 1-source data 2-exposure adjusted.tif
